# Supplementary material for: Annexin A1 Is Involved in the Antitumor Effects of 5-Azacytidine in Human Oral Squamous Carcinoma Cells
Source: Cancers (Basel). 2025 Mar 21;17(7):1058. doi: 10.3390/cancers17071058 (PMC11988024; doi:10.3390/cancers17071058)
Supplement: Supplementary file 1 [file cancers-17-01058-s001.zip]

Archive with 3 entries (3 files):
- Supplementary Figure S1.pdf
- Supplementary Figure S2.pdf
- Supplementary Figure S3 .pdf
